# Supplementary material for: Enzyme-controlled, nutritive hydrogel for mesenchymal stromal cell survival and paracrine functions
Source: Commun Biol. 2023 Dec 14;6:1266. doi: 10.1038/s42003-023-05643-y (PMC10719273; doi:10.1038/s42003-023-05643-y)
Supplement: Supplementary file 4 — Supplementary Data [file 42003_2023_5643_MOESM4_ESM.xlsx]

## Sheet: Sheet1
Fig1b
	Time (sec)	2% starch / AMG							1% starch / AMG							0.5% starch / AMG							0.1% starch / AMG							2% starch							1% starch							0.5% starch
0	0	0	0	0	0	0	0		0	0	0	0	0	0		0	0	0	0	0			0	0	0	0	0	0		0	0	0	0	0	0		0	0	0	0	0			0	0	0	0	0
90	90	904.27	954.04	937.43	1484.24	1236.86	1308.32		444.281	377.636	294.584	1189.87	1224.79	1004.12		469.849	467.239	499.7	684.051	782.176			484.33	434.728	345.33	518.161	367.327	561.525		27.2411	17.9821	23.6957	20.9123	14.2459	9.65733		13.4367	11.3838	18.2872	11.6984	14.1115			14.4568	5.46681	29.7239	5.68863	15.3273
180	180	1534.42	1657.77	1693.26	2523.25	1920.56	2256.55		929.095	855.094	744.63	2119.76	2142.36	1789.2		918.143	923.117	969.216	1245.37	1296.73			794.464	827.135	661.633	824.243	677.749	875.838		27.2411	17.9821	23.6957	20.9123	14.2459	9.65733		13.4367	11.3838	18.2872	11.6984	14.1115			14.4568	5.46681	29.7239	5.68863	15.3273
270	270	2036.09	2351.79	2332.98	3200.62	2523.25	2803.63		1313.17	1241.7	1129.15	2798.85	2763.36	2344.02		1280.56	1269.03	1335.44	1630.53	1659.72			998.789	1083.83	870.688	1046.56	898.002	1046.56		27.2411	17.9821	23.6957	20.9123	14.2459	9.65733		13.4367	11.3838	18.2872	11.6984	14.1115			14.4568	5.46681	29.7239	5.68863	15.3273
360	360	2637.67	2891.18	2950.47	3626.76	2900.31	3304.3		1649.9	1559.89	1477.76	3132.56	2925.51	2624.37		1581.9	1506.89	1595.64	1909.12	1941.08			1147.07	1272.35	1013.56	1234.21	1083.91	1256.88		27.2411	17.9821	23.6957	20.9123	14.2459	9.65733		13.4367	11.3838	18.2872	11.6984	14.1115			14.4568	5.46681	29.7239	5.68863	15.3273
450	450	2990.15	3312.47	3332.9	3738.23	3200.62	3409.85		1900.69	1836.47	1748.29	3190.81	2925.51	2632.92		1830.74	1692.63	1773.28	2105.88	2069.45			1242.58	1405.18	1106.22	1385.93	1272.01	1347.87		27.2411	17.9821	23.6957	20.9123	14.2459	9.65733		13.4367	11.3838	18.2872	11.6984	14.1115			14.4568	5.46681	29.7239	5.68863	15.3273
540	540	3312.47	3706.72	3770.14	3738.23	3304.3	3409.85		2101.14	2025.63	1979.14	3190.81	2925.51	2632.92		2022.29	1811.07	1894.22	2203.13	2111.52			1309.29	1500.86	1160.8	1500.67	1385.93	1462.33		27.2411	17.9821	23.6957	20.9123	14.2459	9.65733		13.4367	11.3838	18.2872	11.6984	14.1115			14.4568	5.46681	29.7239	5.68863	15.3273
630	630	3539.16	3940.9	3983.96	3738.23	3304.3	3409.85		2231.13	2182.25	2140.81	3190.81	2925.51	2632.92		2172.54	1920.16	1999	2220.59	2111.52			1356.29	1561.58	1188.87	1558.34	1500.67	1558.34		27.2411	17.9821	23.6957	20.9123	14.2459	9.65733		13.4367	11.3838	18.2872	11.6984	14.1115			14.4568	5.46681	29.7239	5.68863	15.3273
720	720	3706.72	3983.96	4070.52	3738.23	3304.3	3409.85		2337.86	2287.71	2266.4	3190.81	2925.51	2632.92		2245.2	2005.64	2052.44	2220.59	2111.52			1381.19	1589.96	1215.14	1577.61	1539.1	1577.61		27.2411	17.9821	23.6957	20.9123	14.2459	9.65733		13.4367	11.3838	18.2872	11.6984	14.1115			14.4568	5.46681	29.7239	5.68863	15.3273
810	810	3876.59	4027.16	4092.26	3738.23	3304.3	3409.85		2374.05	2345.07	2337.86	3190.81	2925.51	2632.92		2245.2	2092.99	2086.2	2220.59	2111.52			1389.57	1589.96	1215.14	1577.61	1539.1	1577.61		27.2411	17.9821	23.6957	20.9123	14.2459	9.65733		13.4367	11.3838	18.2872	11.6984	14.1115			14.4568	5.46681	29.7239	5.68863	15.3273
900	900	3876.59	4092.26	4157.7	3738.23	3304.3	3409.85		2374.05	2366.78	2352.29	3190.81	2925.51	2632.92		2245.2	2092.99	2086.2	2220.59	2111.52			1389.57	1589.96	1215.14	1577.61	1539.1	1577.61		27.2411	17.9821	23.6957	20.9123	14.2459	9.65733		13.4367	11.3838	18.2872	11.6984	14.1115			14.4568	5.46681	29.7239	5.68863	15.3273
Fig1c
		2% starch / AMG 136U/mL						2% starch / AMG 273 U/mL						2% starch / AMG 546 U/mL						2% starch / AMG 1092 U/mL						2% starch
0	0	0	0	0				0	0	0	0	0	0	0	0	0	0	0	0	0	0	0	0	0	0	0	0	0	0	0	0
90	90	1484.24	1236.86	1308.32				644.61	925.83	1180.05	1380.85	1308.32	1380.85	2538.08	2682	2266.73	3200.62	3409.85	2615.14	2708.58	3851.79	3738.23	3405.96	4361.17	3535	27.2411	17.9821	23.6957	20.9123	14.2459	9.65733
180	180	2523.25	1920.56	2256.55				1512.26	1454.67	2075.74	2432.88	2256.55	2523.25	4523.72	4760.73	4084.09	4328.05	4085.38	3738.23	4710.26	6168.36	6332.19	5795.25	6335.35	6151.46	27.2411	17.9821	23.6957	20.9123	14.2459	9.65733
270	270	3200.62	2523.25	2803.63				2213.19	2008.8	2980.72	2998.67	2998.67	3200.62	5697.43	6000.65	4760.73	4452.95	4452.95	4205.55	6168.36	6846.57	6846.57	6911.69	6911.69	6911.69	27.2411	17.9821	23.6957	20.9123	14.2459	9.65733
360	360	3626.76	2900.31	3304.3				2980.72	2428.75	4018.41	3409.85	3098.76	3738.23	6322.34	6490.64	5411.13	4452.95	4580.33	4205.55	6846.57	7026.1	7209.91	7528.06	7528.06	7528.06	27.2411	17.9821	23.6957	20.9123	14.2459	9.65733
450	450	3738.23	3200.62	3409.85				3517.46	2897.31	4819.14	3517.32	3200.62	3967.48	6322.34	6664.23	6000.65	4452.95	4580.33	4205.55	7026.1	7026.1	7398.14	7963.31	7963.31	7743.13	27.2411	17.9821	23.6957	20.9123	14.2459	9.65733
540	540	3738.23	3304.3	3409.85				4125.23	3241.02	5339.08	4085.38	3409.85	3967.48	6322.34	6664.23	6000.65	4452.95	4580.33	4205.55	7026.1	7026.1	7398.14	8188.76	8188.76	7743.13	27.2411	17.9821	23.6957	20.9123	14.2459	9.65733
630	630	3738.23	3304.3	3409.85				4460.31	3517.46	5339.08	4452.95	3738.23	3967.48	6322.34	6664.23	6000.65	4452.95	4580.33	4205.55	7026.1	7026.1	7398.14	8188.76	8656.28	7743.13	27.2411	17.9821	23.6957	20.9123	14.2459	9.65733
720	720	3738.23	3304.3	3409.85				4944.46	3913.9	5339.08	4842.81	3851.79	3967.48	6322.34	6664.23	6000.65	4452.95	4580.33	4205.55	7026.1	7026.1	7398.14	8188.76	8656.28	7743.13	27.2411	17.9821	23.6957	20.9123	14.2459	9.65733
810	810	3738.23	3304.3	3409.85				5204.32	4234.44	5339.08	4978.07	3851.79	3967.48	6322.34	6664.23	6000.65	4452.95	4580.33	4205.55	7026.1	7026.1	7398.14	8188.76	8656.28	7743.13	27.2411	17.9821	23.6957	20.9123	14.2459	9.65733
900	900	3738.23	3304.3	3409.85				5204.32	4346.1	5339.08	4978.07	3851.79	3967.48	6322.34	6664.23	6000.65	4452.95	4580.33	4205.55	7026.1	7026.1	7398.14	8188.76	8656.28	7743.13	27.2411	17.9821	23.6957	20.9123	14.2459	9.65733
Fig2a1
	2% starch / AMG			1% starch / AMG			0.5% starch / AMG			0.1% starch / AMG			Glc free
Day 7	69.27	75.05	80.89	33.85	31.21	38.89	7.94	5.93	8.3	1.17	1.75	1.31	2.98	2.43	1.77
Day 14	42.22	61.37	66.51	1.91	0.69	1.24	0.39	0.32	0.24	0.3	0.14	0.36	0.5	0.6	0.7
Fig2a2
	Glc free			0.1% starch			0.5% starch			1% starch			2% starch
Day 7	2.98	2.43	1.77	1.1	2.12	1.92	6.21	3.06	6.33	8.22	5.6	7.19	6.24	8.35	7.92
Day 14	0.5	0.6	0.7	0.47	0.5	0.49	0.36	0.55	0.34	0.2	0.23	0.31	2.12	1.81	1.95
Fig2b
	Glc free									Glc 5.5mM									2% starch / AMG
Day 7				2.98	2.43	1.77	2.98	2.43	1.77	14.24	18.98	18.98	9.4						89.6	70.5	87.3	69.27	75.05	80.89
Day 14	0.5	0.6	0.7	2.09	0.07	0.61	2.1	0.1	0.6	0	0	0	0.2	0.1	0	0.15	0.1	0	72	66.4	70.1	57.3	58.4	45.2	67.22	74.75	80.23
Fig2c
	Glc free			Glc 5.5mM			2% starch / AMG
- 2DG	4.81	5.63	7.7	84.65	89.02	88.75	91.18	83.58	95.31
+ 2DG	5.18	4.17	3.56	5.85	6.54	5.25	6.09	6.7	5.25
Fig3a
	Glc free						Glc 5.5mM						2% starch / AMG
Day 7	3.01	4.4	12.05	12.05	9.73		30.67	29.48	45.01	45.95			72.07	98.34	71.45	68.68	74.33	76.21
Day 14	7.77	11.16	8.96	18.08	16.36		23.86	30.28	26.3	32.14	26.68		77.44	56.09	57.79	50.53	61.14	58.63
Fig3b
	Glc free						Glc 5.5mM						2% starch / AMG
IL-8	6379.68	6204.94	7488.74	7286.31	7653.33	7731.34	14970	14862	13718.4	15218.8	15512	15225.8	16055.1	15582.3	14425.7	14353.4	14621.8	14908.1
MCP-1	168.21	164.49	192.8	168.21	150.38	156.42	145.53	138.07	241.15	224.48	189.24	161.13	2187.72	3386.51	2375.76	4103.36	4309.8
MMP-9	151.82	149.96	149.03	147.17	145.32	146.25	122.09	122.09	123.95	125.81	122.09	129.53	120.23	122.09	109.05	114.64	107.19	107.19
CHEMERIN	513.53	744.41	586.38	643.41	643.41		551.17	363.95	643.41	833.24	450.76	643.41	586.38	874.3	744.41	913.53	450.76
MIF	557.95	572.85	602.46	557.95	451.72	436.23	467.12	436.23	789.82	754.4	747.29	747.29	2890.5	2821.49	3004.96	2705.87	2066.73	2030.37
MIP-2	97.39	88.52	97.39	97.39	101.51	105.47	78.59	88.52	169.81	160.14	67.11	78.59	2161.31	2166.23	2161.31	2166.23
ENA 78	15.02	2.36	2.36	15.02			0.46	2.36	2.36				114.17	115.45	117.6	112.6
IP-10	0.67	0.57	0.62	0.67	0.46	0.78	0.67	0.67	0.78	0.78	0.57	0.57	0.67	1.67	0.67	1.57	1.06	1.16
Fig3c
	Glc free			Glc 5.5mM			2% starch / AMG
Day 7	13.61	16.39	14.81	23.86	34.18	28.54	67.47	60.06	62.47
Day 14	12.34	8.86		10.95	12.15	9.24	42.78	38.67	37.22
Fig3d
	Glc free						Glc 5.5mM						2% starch / AMG
VEGF-A	185.44	184.94	210.48	194.44	199.43	205.14	950.95	960.7	781.59	760.11	824.29	751.55	2148.94	2060.89	2611.27	2435.18	3526.27	3574.03
VEGF-C	99.27	82.06	109.23	95.89	89.05	102.62	92.49	82.06	102.62	134.73	105.93	109.23	202.62	225.33	234.73	240.91	184.93	274.64
VEGF-D	28.08	23.72	28.08	28.08	23.72	32.23	43.82	23.72	28.08	32.23	23.72	28.08	23.72	32.23	46.22	44.24	51.04	51.04
ANGPT-1	0.2	0.1	0.2	0.2	0.1	0.1	12.63	12.63	12.63	3.83			12.63	112.63	120.22	180.96	176.14
ANGPT-2	11.3	1.07	22.53	24.06	10.28	18.57	8	17.74	4.62	1.07			39.48	34.9	34.62	22.92	24.54	29.33
ANG	49.58	49.58	55.03	50.37	52.97	56.06	166.56	161.8	159.13	155.36	145.46	136.97	186.04	178.41	214.23	205.49	349.82	344.31
FGF-BASIC	3.19	4.01	3.9	3.5	5.37	5.27	2.58	2.03	3.05	3.05	3.05	3.02	31.77	30.84	40.29	39.72	60.16	59.72
ENDOSTATIN	708.81	692.45	772.91	715.78	697.14	701.82	511.05	439.88	649.66	575.74	537.31	434.21	402.38	384.54	347.68	328.57	644.84	673.56
Fig4a
	Glc free									Glc 5.5mM									2% starch									2% starch / AMG
Day 7	0.59	0.82	0.69	1.1	1.08	0.64		1.11936	1.7901	0.95	1.24	1.05	1.24	1.45					1.46	2.27	3.09	1.69	1.59	2.45				5.48	4	4.52	5.1	4.14	3.53	4.64855	5.44982
Day 14	0.25	0.22	0.17	0.78	0.47					0.92	1.17	2.35	0.88	1.25					2.43	0.58	1.06	1.55		0.95				2.75	3.83	3.58	4.66	2.63
Fig4b
0	100	100	100	100	100	100
1	92.4183	108.888	118.73	129.108	114.27	114.922
2	40.951	66.3939	62.862	70.745	65.4745	64.2976
3	29.4167	35.1439	29.9915	37.7945	27.1955	39.6025
4	21.1403	17.0711	24.3184	20.3033	17.7001	21.9395
7	4.17894	3.9066	3.84081	5.67579	4.94865	3.76449
10	2.36436	2.67494	3.05504	3.28033	3.50389	2.44993
14	2.31644	2.75818	3.08552	3.04476	3.45963	2.41831
Fig4c
	Glc free									Glc 5.5mM									2% starch / AMG
Day 7	26.1	20.9	15.8	25.9						26.1	20.9	15.8	25.9						95.1	97.3	55.5	115.9	28	66.6
Day 14	2	8.6	12.1	13.6	0	0	2.1			2	8.6	12.1	13.6	0	0	2.1			8.7	14.71	19.6	11.8	21.6	20.6
Fig5c
	Glc free																Glc 5.5mM																2% starch / AMG
Day 14	1.31	0.37	0.02	0.01	0.86	0.23	0.61	0.04	0.06	0.02	0.12	0	1.08	0.01	0.11	0.11	0.27	0.5	0.03	0.01	0.29	0.07	0.72	0.67	0.03	0.12	0.03	0.58	0.27	0.44	0.08	0.12	1.37	1.99	0.92	0.29	0.06	0.49	1.37	0.47	0.24	0.35	1.69	0.33	0.96	1.54
Day 21	0.31	0.8	0.11	0.33	0.15	0.19	1.02	0.73	0.57	0.01	0.67	n/a	n/a	n/a	n/a	n/a	1.22	1.12	0	1.17	0.96	1.01	1.1	0.87	0.25	0.47	0.43	0.53	1.01	0.89	n/a	n/a	0.91	1.2	2.89	1.5	1.17	1.54	1.12	1.09	2.79	2.08	1.47	1.05	2.74	2.92
Fig5d
DAY 14												DAY 21
Numbers				Diameter				Length				Numbers				Diameter				Length
fb	Glc	AMG		fb	Glc	AMG		fb	Glc	AMG		fb	Glc	AMG		fb	Glc	AMG		fb	Glc	AMG
0.19959	0.09722	0.00209		0.1126	0.02764	0.02036		28.1084	92.5469	2.73366		0.06356	0.29185	0.1179		0.04532	0.05831	0.03735		39.6744	94.9072	177.082
0.1033	0.1458	0.27167		0.03604	0.03566	0.05047		76.6758	104.452	173.859		0.13394	0.1504	0.15577		0.09694	0.0744	0.0458		22.0414	52.4444	148.906
0.0079	0.01238	0.03858		0.02	0.02152	0.051626		10.3769	15.3962	197.752		0.15136	0.00181	0.55877		0.04372	0.01998	0.05169		15.0336	2.424	293.69
0.00507	0.00451	0.4586		0.0205	0.01988	0.04007		6.4836	6.12112	147.934		0.05371	0.23558	0.27712		0.074975	0.07049	0.05407		14.8814	61.4244	135.513
0.0342	0.00639	0.09347		0.03089	0.04527	0.03062		29.9298	36.7178	76.564		0.1971	0.15655	0.28122		0.07358	0.06138	0.0228		54.1584	63.106	582.001
0.0342	0.0329	0.02285		0.03089	0.02245	0.0254		29.9298	37.9444	24.077		0.03087	0.19485	0.25313		0.06072	0.05683	0.06077		14.0381	85.1941	108.379
0.17581	0.1528	0.02382		0.04869	0.04741	0.020711		94.5242	86.7026	300.719		0.19419	0.16001	0.17659		0.0527	0.06315	0.06353		95.3248	66.9996	73.0367
0.11641	0.01393	0.11085		0.02006	0.04826	0.12359		148.491	77.629	23.7176		n/a	0.14805	0.1431		n/a	0.07445	0.04192		n/a	50.9314	161.806
0.18442	0.01353	0.10814		0.03294	0.02007	0.04323		146.376	17.7328	65.4799		0.28288	0.23758	0.14544		0.04289	0.05721	0.061414		103.441	69.6765	189.308
0.00956	0.03771	0.00664		0.03766	0.03235	0.03609		6.63428	30.8418	45.2603		0.24091	0.09275	0.29665		0.04259	0.02704	0.07014		87.4326	88.7414	112.398
0.14924	0.0594	0.04078		0.0396	0.05083	0.04078		99.7296	2.94743	53.9459		0.00451	0.09854	0.17441		0.01998	0.04811	0.08417		5.86863	52.6773	54.5161
0.00892	0.12713	0.03356		0.02298	0.04571	0.050491		10.3676	70.9866	175.358		0.10869	0.08931	0.21296		0.07524	0.0485	0.04911		29.2161	47.1243	114.089
0.03713	0.06467	0.08013		0.03344	0.04226	0.04177		29.0689	40.2596	50.7622		n/a	0.21576	0.26394		n/a	0.04793	0.42888		n/a	57.1529	3.94477
0.00169	0.01757	0.1861		0.02025	0.02482	0.05146		2.14244	187.876	95.6277		n/a	0.18187	0.11584		n/a	0.04897	0.33781		n/a	97.1205	6.59606
0.19435	0.0427	0.40559		0.05535	0.02045	0.03805		93.9462	49.474	286.465		n/a	n/a	n/a		n/a	n/a	n/a		n/a	n/a	n/a
0.00307	0.00548	0.05715		0.01998	0.02107	0.055976		4.08253	67.9719	219.704		n/a	n/a	n/a		n/a	n/a	n/a		n/a	n/a	n/a
Supplementary Fig1b
Naive hMSC						2% starch / AMG anoxic hMSC
41	39	37	55	51	58	37	35	37	49	49	60
Supplementary Fig1d
	Glc free		2% starch / AMG
Day 7	0	41	48	253
Day 14	0	4	29	0
Supplementary Fig2a								Supplementary Fig2b
	Glc free			2% starch / AMG					Glc free			2% starch / AMG
Day 7	1.02474	1.5371	6.10359	81.5767	92.7978	79.8951		Day 7	3.54779	4.76586	6.41246	60.2248	68.2216	62.5708
Day 14	0.271102	0.740084	0	73.5202	71.6396	67.4127		Day 14	0.486414	0.155817	0.225645	30.0891	39.8086	39.1359
